# Supplementary material for: Weaving DNA strands: structural insight on ATP hydrolysis in RecA-induced homologous recombination
Source: Nucleic Acids Res. 2019 Aug 2;47(15):7798–808. doi: 10.1093/nar/gkz667 (PMC6735932; doi:10.1093/nar/gkz667)
Supplement: gkz667_Supplemental_Files [file gkz667_supplemental_files.zip]

Archive with 2 entries (2 files):
- SI-I.pdf
- SI-II.mpeg
